# Supplementary material for: Origin and timing of New Zealand's earliest domestic chickens: Polynesian commensals or European introductions?
Source: R Soc Open Sci. 2016 Aug 3;3(8):160258. doi: 10.1098/rsos.160258 (PMC5108951; doi:10.1098/rsos.160258)
Supplement: SI Table 1: Mitochondrial control region haplotypes for chickens (results of network analysis) [file rsos160258supp3.xlsx]

## Sheet: SI Table 1
Haplotype number	Number of sequences	Length of haplotype (bp)	Genbank accession	ACAD accession*	Locality/notes	Haplogroup
1	1	200	KX394445		Redcliffs, New Zealand	E
2	8	200	KX394444		Mussell Point, New Zealand	E
			AP003317		Commercial	E
			AP003318		Commercial	E
			AP003320		Gallus sonneratii
			AP003580		Commercial	E
			AY235570		Commercial	E
			GU261709		India	E
			GU261712		Yunnan	E
3	2	200	NC_007235		Laos	B
			GU261705		Yunnan	B
4	20	200	NC_007236		Luzon	D
			KJ000594		Marquesas	D
			KJ000624		Hawaii	D
			KJ000608		Hawaii	D
			KJ000612		Hawaii	D
			KJ000602		Easter Island	D
			KJ000602		Easter Island	D
			KJ000615		Easter Island	D
			KJ000591		Easter Island	D
			KJ000626		Easter Island	D
				ACAD11713	Fiji	D
				ACAD13631	Ifugao	D
				ACAD13632	Ifugao	D
				ACAD13653	Ifugao	D
				ACAD13691	Batanes	D
				ACAD13767	CagayanValley	D
				ACAD13772	Mindoro	D
				ACAD14814	NCaledonia	D
				ACAD14815	NCaledonia	D
				ACAD15101	Palawan	D
5	1	200	AB086102		Japan	A
6	1	200	KJ000599		Niue	D
7	2	200		ACAD11740	Vanuatu	D
				ACAD11756	Vanuatu	D
8	4	200		ACAD12752	Papua	D
				ACAD12788	Maluku	D
				ACAD13607	Zamboanga	D
				ACAD15084	Hainan	D
9	1	200		ACAD13513	Manticao	D
10	3	200		ACAD13523	Alubijid	D
				ACAD14793	Vietnam	D
			GU261683		Xinjiang	D
11	2	200		ACAD13566	Cotabato	D
12	1	200		ACAD13574	Tugop	D
13	2	200		ACAD13577	Tugop	D
				ACAD13737	Palawan	D
14	1	200		ACAD13585	Tugop	D
15	1	200		ACAD13605	Zamboanga	D
16	1	200		ACAD13643	Ifugao	D
17	1	200		ACAD13654	Asipulo	D
18	2	200		ACAD13662	Ifugao	D
19	2	200		ACAD13717	Palawan	D
				ACAD13722	Palawan	D
20	1	200		ACAD13757	Palawan	D
21	1	200		ACAD13809	Mindoro	D
22	2	200	GU261687		Laos	D
			NC_007237		Bali	D
23	2	200		ACAD15063	Hainan	Z
			GU261674		Hainan	Z
24	1	200		ACAD15065	Hainan	D
25	1	200		ACAD15071	Malacca	D
26	2	200	AP003319		Laos	E
			AP006746		Gallus sonneratii
27	1	200	AY235571		Commercial	E
28	2	200	DQ648776		Yunnan	F
			GU261717		Yunnan	F
29	1	200	GU261675		Hunan	C
30	1	200	GU261676		Yunnan	G
31	1	200	GU261677		Zhejiang	D
32	1	200	GU261678		Henan	G
33	2	200	GU261679		Henan	C
			GU261718		Yunnan	C
34	1	200	GU261680		India	C
35	1	200	GU261681		Hunan	C
36	1	200	GU261682		Laos	D
37	2	200	GU261684		Yunnan	A
			GU261695		Yunnan	A
38	1	200	GU261685		India	D
39	1	200	GU261686		Henan	E
40	1	200	GU261688		Yunnan	F
41	1	200	GU261689		Yunnan	F
42	1	200	GU261690		Yunnan	G
43	3	200	GU261691		Myanmar	F
			GU261703		Myanmar	F
			GU261711		Yunnan	F
44	1	200	GU261692		Yunnan	X
45	1	200	GU261693		Yunnan	Y
46	1	200	GU261694		Hebei	E
47	1	200	GU261696		Hainan	Z
48	1	200	GU261697		India	D
49	1	200	GU261698		India	I
50	1	200	GU261699		Yunnan	B
51	1	200	GU261700		Myanmar	A
52	1	200	GU261701		Henan	C
53	1	200	GU261702		Yunnan	F
54	1	200	GU261704		Yunnan	B
55	1	200	GU261706		Yunnan	W
56	1	200	GU261707		India	C
57	1	200	GU261708		India	E
58	1	200	GU261710		Yunnan	G
59	1	200	GU261713		Yunnan	E
60	1	200	GU261714		Yunnan	B
61	1	200	GU261715		Yunnan	H
62	1	200	GU261716		Myanmar	C
63	1	200	GU261719		Yunnan	G
64	1	200	HQ857209		India	E
65	1	200	HQ857210		India	E
66	1	200	HQ857211		India	E
67	1	200	HQ857212		India	E
* ACAD (Australian Centre for Ancient DNA) accession numbers are given for sequences produced by MJBH as part of his thesis. These will be available on GenBank at a later date and will be searchable via the ACAD numbers.
References
1. Wada Y, Yamada Y, Nishibori M, Yasue H (2004) Complete nucleotide sequence of mitochondrial genome in silkie fowl (Gallus gallus var. domesticus). J Poult Sci 41(1):76-82.
2. Miao YW, et al. (2013) Chicken domestication: an updated perspective based on mitochondrial genomes. Heredity 110, 277–282.
3. Nishibori M, Shimogiri T, Hayashi T, Yasue H (2005) Molecular evidence for hybridization of species in the genus Gallus except for Gallus varius. Anim Genet 36(5):367-375.
4. Nishibori M, Hanazono M, Yamamoto Y, Tsudzuki M, & Yasue H (2003) Complete nucleotide sequence of mitochondrial DNA in White Leghorn and White Plymouth Rock chickens. Anim Sci J 74(5):437-439.
5. Froman DP, Kirby JD (2005) Sperm mobility: phenotype in roosters (Gallus domesticus) determined by mitochondrial function. Biol Reprod 72(3):562-567.
6. Tong XM, et al. (2006) Complete sequence and gene organization of the Tibetan chicken mitochondrial genome.Hereditas (Beijing) 28(7):769-777.
7. Desjardins P, Morais R (1990) Sequence and gene organization of the chicken mitochondrial genome. A novel gene order in higher vertebrates. J Mol Biol 212(4):599-634.
